# Supplementary material for: H3Africa multi-centre study of the prevalence and environmental and genetic determinants of type 2 diabetes in sub-Saharan Africa: study protocol
Source: Glob Health Epidemiol Genom. 2016 Mar 8;1:e5. doi: 10.1017/gheg.2015.6 (PMC5732581; doi:10.1017/gheg.2015.6)
Supplement: Supplementary file 1 [file S2054420015000068sup.zip]

Archive with 3 entries (3 files):
- S2054420015000068sup003.docx
- S2054420015000068sup002.docx
- S2054420015000068sup001.docx
